# Supplementary material for: Influence of Heating during Cooking on Trans Fatty Acid Content of Edible Oils: A Systematic Review and Meta-Analysis
Source: Nutrients. 2022 Apr 2;14(7):1489. doi: 10.3390/nu14071489 (PMC9002916; doi:10.3390/nu14071489)
Supplement: Supplementary file 1 [file nutrients-14-01489-s001.zip]

Archive with 1 entries (1 files):
- nutrients-1655757-supplementary.pdf
